# Supplementary material for: Variations in Routine Childhood Vaccination Gaps: A Decomposition Analysis Across 80 Low- and Middle-Income Countries
Source: Vaccines (Basel). 2025 Nov 4;13(11):1136. doi: 10.3390/vaccines13111136 (PMC12656951; doi:10.3390/vaccines13111136)
Supplement: Supplementary file 1 [file vaccines-13-01136-s001.zip]

Archive with 1 entries (1 files):
- vaccines-3926387-supplementary.pdf
